# Supplementary material for: Multivariate Prognostic Model for Predicting the Outcome of Critically Ill Patients Using the Aromatic Metabolites Detected by Gas Chromatography-Mass Spectrometry
Source: Molecules. 2022 Jul 26;27(15):4784. doi: 10.3390/molecules27154784 (PMC9331661; doi:10.3390/molecules27154784)
Supplement: Supplementary file 1 [file molecules-27-04784-s001.zip]

Archive with 1 entries (1 files):
- molecules-1822080-supplementary.pdf
